# Supplementary material for: Pilot Study on the Effect of Patient Condition and Clinical Parameters on Hypoxia-Induced Factor Expression: HIF1A, EPAS1 and HIF3A in Human Colostrum Cells
Source: Int J Mol Sci. 2024 Oct 14;25(20):11042. doi: 10.3390/ijms252011042 (PMC11507067; doi:10.3390/ijms252011042)
Supplement: Supplementary file 1 [file ijms-25-11042-s001.zip]

Archive with 1 entries (1 files):
- ijms-3198616-supplementary.pdf
